# Supplementary material for: Phylogenomic Analysis of 155 Helminth Species Reveals Widespread Absence of Oxygen Metabolic Capacity
Source: Genome Biol Evol. 2023 Jul 22;15(8):evad135. doi: 10.1093/gbe/evad135 (PMC10400150; doi:10.1093/gbe/evad135)
Supplement: evad135_Supplementary_Data [file evad135_supplementary_data.zip]

Archive with 2 entries (2 files):
- SUPPLEMENTARY_Collington_et_al._GBE2023.xlsx
- Collington_GBE_Sup_FINAL_r2_reduced.docx
