# Supplementary material for: Phylogenomic Analysis of 155 Helminth Species Reveals Widespread Absence of Oxygen Metabolic Capacity
Source: Genome Biol Evol. 2023 Jul 22;15(8):evad135. doi: 10.1093/gbe/evad135 (PMC10400150; doi:10.1093/gbe/evad135)
Supplement: evad135_Supplementary_Data [file evad135_supplementary_data.zip › SUPPLEMENTARY_Collington_et_al._GBE2023.xlsx]

## Sheet: Glycolysis
#Glycolysis data
#1 = BLASTP or Pfam domain hit, 0 = no hit
Species	HK	PGI	PFK	Aldolase	TPI	GAPDH	PGK	PGM	Enolase	PK		Legend for PGM:
acrobeloides_nanus	1	1	1	1	1	1	1	1	1	1		Hits for iPGM from C. elegans
ancylostoma_caninum	1	1	1	1	1	1	1	1	1	1		Hits for dPGM from S. cerevisiae
ancylostoma_ceylanicum	1	1	1	1	1	1	1	1	1	1		Hits for both iPGM and dPGM
ancylostoma_duodenale	1	1	1	1	1	1	1	1	1	1		Hit for PGM found using WormBase Parasite annotations
angiostrongylus_cantonensis	1	1	1	1	1	1	1	1	1	1
angiostrongylus_costaricensis	1	1	1	1	1	1	1	1	1	1
angiostrongylus_vasorum	1	1	1	1	1	1	1	1	1	1
anisakis_simplex	1	1	1	1	1	1	1	1	1	1
ascaris_lumbricoides	1	1	1	1	1	1	1	1	1	1
ascaris_suum	1	1	1	1	1	1	1	1	1	1
brugia_malayi	1	1	1	1	1	1	1	1	1	1
brugia_pahangi	1	1	1	1	1	1	1	1	1	1
brugia_timori	1	1	1	1	1	1	1	1	1	1
bursaphelenchus_okinawaensis	1	1	1	1	1	1	1	1	1	1
bursaphelenchus_xylophilus	1	1	1	1	1	1	1	1	1	1
caenorhabditis_angaria	1	1	1	1	1	1	1	1	1	1
caenorhabditis_becei	1	1	1	1	1	1	1	1	1	1
caenorhabditis_bovis	1	1	1	1	1	1	1	1	1	1
caenorhabditis_brenneri	1	1	1	1	1	1	1	1	1	1
caenorhabditis_briggsae	1	1	1	1	1	1	1	1	1	1
caenorhabditis_elegans	1	1	1	1	1	1	1	1	1	1
caenorhabditis_inopinata	1	1	1	1	1	1	1	1	1	1
caenorhabditis_japonica	1	1	1	1	1	1	1	1	1	1
caenorhabditis_latens	1	1	1	1	1	1	1	1	1	1
caenorhabditis_nigoni	1	1	1	1	1	1	1	1	1	1
caenorhabditis_panamensis	1	1	1	1	1	1	1	1	1	1
caenorhabditis_parvicauda	1	1	1	1	1	1	1	1	1	1
caenorhabditis_quiockensis	1	1	1	1	1	1	1	1	1	1
caenorhabditis_remanei	1	1	1	1	1	1	1	1	1	1
caenorhabditis_sulstoni	1	1	1	1	1	1	1	1	1	1
caenorhabditis_tribulationis	1	1	1	1	1	1	1	1	1	1
caenorhabditis_tropicalis	1	1	1	1	1	1	1	1	1	1
caenorhabditis_uteleia	1	1	1	1	1	1	1	1	1	1
caenorhabditis_waitukubuli	1	1	1	1	1	1	1	1	1	1
caenorhabditis_zanzibari	1	1	1	1	1	1	1	1	1	1
cercopithifilaria_johnstoni	1	0	1	1	1	1	1	1	1	1
clonorchis_sinensis	1	1	1	1	1	1	1	1	1	1
cylicostephanus_goldi	1	1	1	1	0	1	1	1	1	1
dibothriocephalus_latus	1	1	1	1	1	1	1	1	1	1
diploscapter_coronatus	1	1	1	1	1	1	1	1	1	1
diploscapter_pachys	1	1	1	1	1	1	1	1	1	1
dirofilaria_immitis	1	1	1	1	1	1	1	1	1	1
ditylenchus_destructor	1	1	1	1	1	1	1	1	1	1
ditylenchus_dipsaci	1	1	1	1	1	1	1	1	1	1
dracunculus_medinensis	1	1	1	1	1	1	1	1	1	1
echinococcus_canadensis	1	1	1	1	1	1	1	1	1	1
echinococcus_granulosus	1	1	1	1	1	1	1	1	1	1
echinococcus_multilocularis	1	1	1	1	1	1	1	1	1	1
echinostoma_caproni	1	1	1	1	1	1	1	1	1	1
elaeophora_elaphi	1	1	1	1	1	1	1	1	1	1
enterobius_vermicularis	1	1	1	1	1	1	1	1	1	1
fasciola_gigantica	1	1	1	1	1	1	1	1	1	1
fasciola_hepatica	1	1	1	1	1	1	1	1	1	1
globodera_pallida	1	1	1	1	1	1	1	1	1	1
globodera_rostochiensis	1	1	1	1	1	1	1	1	1	1
gongylonema_pulchrum	1	1	1	1	1	1	1	1	1	1
gyrodactylus_salaris	1	1	1	1	1	1	1	1	1	1
haemonchus_contortus	1	1	1	1	1	1	1	1	1	1
haemonchus_placei	1	1	1	1	1	1	1	1	1	1
halicephalobus_mephisto	1	1	1	1	1	1	1	1	1	1
halicephalobus_nkz332	1	1	1	1	1	1	1	1	1	1
heligmosomoides_polygyrus	1	1	1	1	1	1	1	1	1	1
heterodera_glycines	1	1	1	1	1	1	1	1	1	1
heterorhabditis_bacteriophora	1	1	1	1	1	1	1	1	1	1
hydatigera_taeniaeformis	1	1	1	1	1	1	1	1	1	1
hymenolepis_diminuta	1	1	1	1	1	1	1	1	1	1
hymenolepis_microstoma	1	1	1	1	1	1	1	1	1	1
hymenolepis_nana	1	1	1	1	1	1	1	1	1	1
loa_loa	1	1	1	1	1	1	1	1	1	1
meloidogyne_arenaria	1	1	1	1	1	1	1	1	1	1
meloidogyne_enterolobii	1	1	1	1	1	1	1	1	1	1
meloidogyne_graminicola	1	1	1	1	1	1	1	1	1	1
meloidogyne_hapla	1	1	1	1	1	1	1	1	1	1
meloidogyne_incognita	1	1	1	1	1	1	1	1	1	1
meloidogyne_javanica	1	1	1	1	1	1	1	1	1	1
mesocestoides_corti	1	1	1	1	1	1	1	1	1	1
micoletzkya_japonica	1	1	1	1	1	1	1	1	1	1
necator_americanus	1	1	1	1	1	1	1	1	1	1
nippostrongylus_brasiliensis	1	1	1	1	1	1	1	1	1	1
oesophagostomum_dentatum	1	1	1	1	1	1	1	1	1	1
onchocerca_flexuosa	1	1	1	1	1	1	1	1	1	1
onchocerca_volvulus	1	1	1	1	1	1	1	1	1	1
opisthorchis_felineus	1	1	1	1	1	1	1	1	1	1
opisthorchis_viverrini	1	1	1	1	1	1	1	1	1	1
oscheius_tipulae	1	1	1	1	1	1	1	1	1	1
panagrellus_redivivus	1	1	1	1	1	1	1	1	1	1
panagrolaimus_davidi	1	0	1	1	1	1	1	1	1	1
panagrolaimus_es5	1	1	1	1	1	1	1	1	1	1
panagrolaimus_ps1159	1	1	1	1	1	1	1	1	1	1
panagrolaimus_superbus	1	1	1	1	1	1	1	1	1	1
paragonimus_westermani	1	1	1	1	1	1	1	1	1	1
parapristionchus_giblindavisi	1	1	1	1	1	1	1	1	1	1
parascaris_equorum	1	0	1	1	0	1	1	1	1	1
parascaris_univalens	1	1	1	1	1	1	1	1	1	1
parastrongyloides_trichosuri	1	1	1	1	1	1	1	1	1	1
plectus_sambesii	1	1	1	1	1	1	1	1	1	1
pristionchus_arcanus	1	1	1	1	1	1	1	1	1	1
pristionchus_entomophagus	1	1	1	1	1	1	1	1	1	1
pristionchus_exspectatus	1	1	1	1	1	1	1	1	1	1
pristionchus_fissidentatus	1	1	1	1	1	1	1	1	1	1
pristionchus_japonicus	1	1	1	1	1	1	1	1	1	1
pristionchus_maxplancki	1	1	1	1	1	1	1	1	1	1
pristionchus_mayeri	1	1	1	1	1	1	1	1	1	1
pristionchus_pacificus	1	1	1	1	1	1	1	1	1	1
propanagrolaimus_ju765	1	1	1	1	1	1	1	1	1	1
protopolystoma_xenopodis	1	1	1	1	1	1	1	1	1	1
rhabditophanes_kr3021	1	1	1	1	1	1	1	1	1	1
romanomermis_culicivorax	1	1	1	1	1	1	1	1	1	1
schistocephalus_solidus	1	1	1	1	1	1	1	1	1	1
schistosoma_bovis	1	1	1	1	1	1	1	1	1	1
schistosoma_curassoni	1	1	1	1	1	1	1	1	1	1
schistosoma_haematobium	1	1	1	1	1	1	1	1	1	1
schistosoma_japonicum	1	1	1	1	1	1	1	1	1	1
schistosoma_mansoni	1	1	1	1	1	1	1	1	1	1
schistosoma_margrebowiei	1	1	1	1	1	1	1	1	1	1
schistosoma_mattheei	1	1	1	1	1	1	1	1	1	1
schistosoma_rodhaini	1	1	1	1	1	1	1	1	1	1
schmidtea_mediterranea	1	1	1	1	1	1	1	1	1	1
soboliphyme_baturini	1	0	1	1	1	0	1	1	1	1
spirometra_erinaceieuropaei	1	1	1	1	1	1	1	1	1	1
steinernema_carpocapsae	1	1	1	1	1	1	1	1	1	1
steinernema_feltiae	1	1	1	1	1	1	1	1	1	1
steinernema_glaseri	1	1	1	1	1	1	1	1	1	1
steinernema_monticolum	1	1	1	1	1	1	1	1	1	1
steinernema_scapterisci	1	1	1	1	1	1	1	1	1	1
strongyloides_papillosus	1	1	1	1	1	1	1	1	1	1
strongyloides_ratti	1	1	1	1	1	1	1	1	1	1
strongyloides_stercoralis	1	1	1	1	1	1	1	1	1	1
strongyloides_venezuelensis	1	1	1	1	1	1	1	1	1	1
strongylus_vulgaris	1	1	1	1	1	1	1	1	1	1
syphacia_muris	1	1	1	1	1	1	1	1	1	1
taenia_asiatica	1	1	1	1	1	1	1	1	1	1
taenia_multiceps	1	1	1	1	1	1	1	1	1	1
taenia_saginata	1	1	1	1	1	1	1	1	1	1
taenia_solium	1	1	1	1	1	1	1	1	1	1
teladorsagia_circumcincta	1	1	1	1	1	1	1	1	1	1
thelazia_callipaeda	1	1	1	1	1	1	1	1	1	1
toxocara_canis	1	1	1	1	1	1	1	1	1	1
trichinella_britovi	1	1	1	1	1	1	1	1	1	1
trichinella_murrelli	1	1	1	1	1	1	1	1	1	1
trichinella_nativa	1	1	1	1	1	1	1	1	1	1
trichinella_nelsoni	1	1	1	1	1	1	1	1	1	1
trichinella_papuae	1	1	1	1	1	1	1	1	1	1
trichinella_patagoniensis	1	1	1	1	1	1	1	1	1	1
trichinella_pseudospiralis	1	1	1	1	1	1	1	1	1	1
trichinella_spiralis	1	1	1	1	1	1	1	1	1	1
trichinella_t6	1	1	1	1	1	1	1	1	1	1
trichinella_t8	1	1	1	1	1	1	1	1	1	1
trichinella_t9	1	1	1	1	1	1	1	1	1	1
trichinella_zimbabwensis	1	1	1	1	1	1	1	1	1	1
trichobilharzia_regenti	1	1	1	1	1	1	1	1	1	1
trichuris_muris	1	1	1	1	1	1	1	1	1	1
trichuris_suis	1	1	1	1	1	1	1	1	1	1
trichuris_trichiura	1	1	1	1	1	1	1	1	1	1
wuchereria_bancrofti	1	1	1	1	1	1	1	1	1	1
Total # species with protein	155	151	155	155	153	154	155	155	155	155
Percent of species with protein	100	97.4194	100	100	98.7097	99.3548	100	100	100	100
Total # species without protein	0	4	0	0	2	1	0	0	0	0
Percent of species without protein	0	2.58065	0	0	1.29032	0.645161	0	0	0	0
											97% of species have all glycolysis enzymes

## Sheet: Citric acid cycle
#Citric acid cycle data
#1 = BLASTP or Pfam domain hit, 0 = no hit
Species	CS	Aconitase	IDH	SCS	AKG	Fumarase	MDH
acrobeloides_nanus	1	1	1	1	1	1	1
ancylostoma_caninum	1	1	1	1	1	1	1
ancylostoma_ceylanicum	1	1	1	1	1	1	1
ancylostoma_duodenale	1	1	1	1	1	1	1
angiostrongylus_cantonensis	1	1	1	1	1	1	1
angiostrongylus_costaricensis	1	1	1	1	1	1	1
angiostrongylus_vasorum	1	1	1	1	1	1	1
anisakis_simplex	1	1	1	1	1	1	1
ascaris_lumbricoides	1	1	1	1	1	1	1
ascaris_suum	1	1	1	1	1	1	1
brugia_malayi	1	1	1	1	1	1	1
brugia_pahangi	1	1	1	1	1	1	1
brugia_timori	1	1	1	1	1	1	1
bursaphelenchus_okinawaensis	1	1	1	1	1	1	1
bursaphelenchus_xylophilus	1	1	1	1	1	1	1
caenorhabditis_angaria	1	1	1	1	1	1	1
caenorhabditis_becei	1	1	1	1	1	1	1
caenorhabditis_bovis	1	1	1	1	1	1	1
caenorhabditis_brenneri	1	1	1	1	1	1	1
caenorhabditis_briggsae	1	1	1	1	1	1	1
caenorhabditis_elegans	1	1	1	1	1	1	1
caenorhabditis_inopinata	1	1	1	1	1	1	1
caenorhabditis_japonica	1	1	1	1	1	1	1
caenorhabditis_latens	1	1	1	1	1	1	1
caenorhabditis_nigoni	1	1	1	1	1	1	1
caenorhabditis_panamensis	1	1	1	1	1	1	1
caenorhabditis_parvicauda	1	1	1	1	1	1	1
caenorhabditis_quiockensis	1	1	1	1	1	1	1
caenorhabditis_remanei	1	1	1	1	1	1	1
caenorhabditis_sulstoni	1	1	1	1	1	1	1
caenorhabditis_tribulationis	1	1	1	1	1	1	1
caenorhabditis_tropicalis	1	1	1	1	1	1	1
caenorhabditis_uteleia	1	1	1	1	1	1	1
caenorhabditis_waitukubuli	1	1	1	1	1	1	1
caenorhabditis_zanzibari	1	1	1	1	1	1	1
cercopithifilaria_johnstoni	1	1	1	1	1	1	1
clonorchis_sinensis	1	1	1	1	1	1	1
cylicostephanus_goldi	1	1	1	1	1	1	1
dibothriocephalus_latus	1	1	1	1	1	1	1
diploscapter_coronatus	1	1	1	1	1	1	1
diploscapter_pachys	1	1	1	1	1	1	1
dirofilaria_immitis	1	1	1	1	1	1	1
ditylenchus_destructor	1	1	1	1	1	1	1
ditylenchus_dipsaci	1	1	1	1	1	1	1
dracunculus_medinensis	1	1	1	1	1	1	1
echinococcus_canadensis	1	1	1	1	1	1	1
echinococcus_granulosus	1	1	1	1	1	1	1
echinococcus_multilocularis	1	1	1	1	1	1	1
echinostoma_caproni	1	1	1	1	1	1	1
elaeophora_elaphi	1	1	1	1	1	1	1
enterobius_vermicularis	1	1	1	1	1	1	1
fasciola_gigantica	1	1	1	1	1	1	1
fasciola_hepatica	1	1	1	1	1	1	1
globodera_pallida	1	1	1	1	1	1	1
globodera_rostochiensis	1	1	1	1	1	1	1
gongylonema_pulchrum	1	1	1	1	1	1	1
gyrodactylus_salaris	1	1	1	1	1	1	1
haemonchus_contortus	1	1	1	1	1	1	1
haemonchus_placei	1	1	1	1	1	1	1
halicephalobus_mephisto	1	1	1	1	1	1	1
halicephalobus_nkz332	1	1	1	1	1	1	1
heligmosomoides_polygyrus	1	1	1	1	1	1	1
heterodera_glycines	1	1	1	1	1	1	1
heterorhabditis_bacteriophora	1	1	1	1	1	1	1
hydatigera_taeniaeformis	1	1	1	1	0	1	1
hymenolepis_diminuta	1	1	1	1	1	1	1
hymenolepis_microstoma	1	1	1	1	1	1	1
hymenolepis_nana	1	1	1	1	1	1	1
loa_loa	1	1	1	1	1	1	1
meloidogyne_arenaria	1	1	1	1	1	1	1
meloidogyne_enterolobii	1	1	1	1	1	1	1
meloidogyne_graminicola	1	1	1	1	1	1	1
meloidogyne_hapla	1	1	1	1	1	1	1
meloidogyne_incognita	1	1	1	1	1	1	1
meloidogyne_javanica	1	1	1	1	1	1	1
mesocestoides_corti	1	1	1	1	1	1	1
micoletzkya_japonica	1	1	1	1	1	1	1
necator_americanus	1	1	1	1	1	1	1
nippostrongylus_brasiliensis	1	1	1	1	1	1	1
oesophagostomum_dentatum	1	1	1	1	1	1	1
onchocerca_flexuosa	1	1	1	1	1	1	1
onchocerca_volvulus	1	1	1	1	1	1	1
opisthorchis_felineus	1	1	1	1	1	1	1
opisthorchis_viverrini	1	1	1	1	1	1	1
oscheius_tipulae	1	1	1	1	1	1	1
panagrellus_redivivus	1	1	1	1	1	1	1
panagrolaimus_davidi	1	1	1	1	1	1	1
panagrolaimus_es5	1	1	1	1	1	1	1
panagrolaimus_ps1159	1	1	1	1	1	1	1
panagrolaimus_superbus	1	1	1	1	1	1	1
paragonimus_westermani	1	1	1	1	1	1	1
parapristionchus_giblindavisi	1	1	1	1	1	1	1
parascaris_equorum	1	1	1	1	1	1	1
parascaris_univalens	1	1	1	1	1	1	1
parastrongyloides_trichosuri	1	1	1	1	1	1	1
plectus_sambesii	1	1	1	1	1	1	1
pristionchus_arcanus	1	1	1	1	1	1	1
pristionchus_entomophagus	1	1	1	1	1	1	1
pristionchus_exspectatus	1	1	1	1	1	1	1
pristionchus_fissidentatus	1	1	1	1	1	1	1
pristionchus_japonicus	1	1	1	1	1	1	1
pristionchus_maxplancki	1	1	1	1	1	1	1
pristionchus_mayeri	1	1	1	1	1	1	1
pristionchus_pacificus	1	1	1	1	1	1	1
propanagrolaimus_ju765	1	1	1	1	1	1	1
protopolystoma_xenopodis	1	1	1	1	1	1	1
rhabditophanes_kr3021	1	1	1	1	1	1	1
romanomermis_culicivorax	1	1	1	1	1	1	1
schistocephalus_solidus	1	1	1	1	1	1	1
schistosoma_bovis	1	1	1	1	1	1	1
schistosoma_curassoni	1	1	1	1	1	1	1
schistosoma_haematobium	1	1	1	1	1	1	1
schistosoma_japonicum	1	1	1	1	1	1	1
schistosoma_mansoni	1	1	1	1	1	1	1
schistosoma_margrebowiei	1	1	1	1	1	1	1
schistosoma_mattheei	1	1	1	1	1	1	1
schistosoma_rodhaini	1	1	1	1	1	1	1
schmidtea_mediterranea	1	1	1	1	1	1	1
soboliphyme_baturini	1	1	1	1	1	1	1
spirometra_erinaceieuropaei	1	1	1	1	1	1	1
steinernema_carpocapsae	1	1	1	1	1	1	1
steinernema_feltiae	1	1	1	1	1	1	1
steinernema_glaseri	1	1	1	1	1	1	1
steinernema_monticolum	1	1	1	1	1	1	1
steinernema_scapterisci	1	1	1	1	1	1	1
strongyloides_papillosus	1	1	1	1	1	1	1
strongyloides_ratti	1	1	1	1	1	1	1
strongyloides_stercoralis	1	1	1	1	1	1	1
strongyloides_venezuelensis	1	1	1	1	1	1	1
strongylus_vulgaris	1	1	1	1	1	1	1
syphacia_muris	1	1	1	1	1	1	1
taenia_asiatica	1	1	1	1	1	1	1
taenia_multiceps	1	1	1	1	1	1	1
taenia_saginata	1	1	1	1	1	1	1
taenia_solium	1	1	1	1	1	1	1
teladorsagia_circumcincta	1	1	1	1	1	1	1
thelazia_callipaeda	1	1	1	1	1	1	1
toxocara_canis	1	1	1	1	1	1	1
trichinella_britovi	1	1	1	1	1	1	1
trichinella_murrelli	1	1	1	1	1	1	1
trichinella_nativa	1	1	1	1	1	1	1
trichinella_nelsoni	1	1	1	1	1	1	1
trichinella_papuae	1	1	1	1	1	1	1
trichinella_patagoniensis	1	1	1	1	1	1	1
trichinella_pseudospiralis	1	1	1	1	1	1	1
trichinella_spiralis	1	1	1	1	1	1	1
trichinella_t6	1	1	1	1	1	1	1
trichinella_t8	1	1	1	1	1	1	1
trichinella_t9	1	1	1	1	1	1	1
trichinella_zimbabwensis	1	1	1	1	1	1	1
trichobilharzia_regenti	1	1	1	1	1	1	1
trichuris_muris	1	1	1	1	1	1	1
trichuris_suis	1	1	1	1	1	1	1
trichuris_trichiura	1	1	1	1	1	1	1
wuchereria_bancrofti	1	1	1	1	1	1	1
Total # species with protein	155	155	155	155	154	155	155
Percent of species with protein	100	100	100	100	99.3548	100	100
Total # species without protein	0	0	0	0	1	0	0
Percent of species without protein	0	0	0	0	0.645161	0	0
										99.4% of species have all TCA enzymes

## Sheet: ETC
#Electron transport chain data
#1 = BLASTP or Pfam domain hit, 0 = no hit
Species	nduf-2.2	sdh-2	Cytochrome C1
acrobeloides_nanus	1	1	1
ancylostoma_caninum	1	1	1
ancylostoma_ceylanicum	1	1	1
ancylostoma_duodenale	1	1	1
angiostrongylus_cantonensis	1	1	1
angiostrongylus_costaricensis	1	1	1
angiostrongylus_vasorum	1	1	1
anisakis_simplex	1	1	1
ascaris_lumbricoides	1	1	1
ascaris_suum	1	1	1
brugia_malayi	1	1	1
brugia_pahangi	1	1	1
brugia_timori	1	1	1
bursaphelenchus_okinawaensis	1	1	1
bursaphelenchus_xylophilus	1	1	1
caenorhabditis_angaria	1	1	1
caenorhabditis_becei	1	1	1
caenorhabditis_bovis	1	1	1
caenorhabditis_brenneri	1	1	1
caenorhabditis_briggsae	1	1	1
caenorhabditis_elegans	1	1	1
caenorhabditis_inopinata	1	1	1
caenorhabditis_japonica	1	1	1
caenorhabditis_latens	1	1	1
caenorhabditis_nigoni	1	1	1
caenorhabditis_panamensis	1	1	1
caenorhabditis_parvicauda	1	1	1
caenorhabditis_quiockensis	1	1	1
caenorhabditis_remanei	1	1	1
caenorhabditis_sulstoni	1	1	1
caenorhabditis_tribulationis	1	1	1
caenorhabditis_tropicalis	1	1	1
caenorhabditis_uteleia	1	1	1
caenorhabditis_waitukubuli	1	1	1
caenorhabditis_zanzibari	1	1	1
cercopithifilaria_johnstoni	1	1	1
clonorchis_sinensis	1	1	1
cylicostephanus_goldi	1	1	1
dibothriocephalus_latus	1	1	1
diploscapter_coronatus	1	1	1
diploscapter_pachys	1	1	1
dirofilaria_immitis	1	1	1
ditylenchus_destructor	1	1	1
ditylenchus_dipsaci	1	1	1
dracunculus_medinensis	1	1	1
echinococcus_canadensis	1	1	1
echinococcus_granulosus	1	1	1
echinococcus_multilocularis	1	1	1
echinostoma_caproni	1	1	1
elaeophora_elaphi	1	1	1
enterobius_vermicularis	1	1	1
fasciola_gigantica	1	1	1
fasciola_hepatica	1	1	1
globodera_pallida	1	1	1
globodera_rostochiensis	1	1	1
gongylonema_pulchrum	1	1	1
gyrodactylus_salaris	1	1	1
haemonchus_contortus	1	1	1
haemonchus_placei	1	1	1
halicephalobus_mephisto	1	1	1
halicephalobus_nkz332	1	1	1
heligmosomoides_polygyrus	1	1	1
heterodera_glycines	1	1	1
heterorhabditis_bacteriophora	1	1	1
hydatigera_taeniaeformis	1	1	1
hymenolepis_diminuta	1	1	1
hymenolepis_microstoma	1	1	1
hymenolepis_nana	1	1	1
loa_loa	1	1	1
meloidogyne_arenaria	1	1	1
meloidogyne_enterolobii	1	1	1
meloidogyne_graminicola	1	1	1
meloidogyne_hapla	1	1	1
meloidogyne_incognita	1	1	1
meloidogyne_javanica	1	1	1
mesocestoides_corti	1	1	1
micoletzkya_japonica	1	1	1
necator_americanus	1	1	1
nippostrongylus_brasiliensis	1	1	1
oesophagostomum_dentatum	1	1	1
onchocerca_flexuosa	1	1	1
onchocerca_volvulus	1	1	1
opisthorchis_felineus	1	1	1
opisthorchis_viverrini	1	1	1
oscheius_tipulae	1	1	1
panagrellus_redivivus	1	1	1
panagrolaimus_davidi	1	1	1
panagrolaimus_es5	1	1	1
panagrolaimus_ps1159	1	1	1
panagrolaimus_superbus	1	1	1
paragonimus_westermani	1	1	1
parapristionchus_giblindavisi	1	1	1
parascaris_equorum	1	1	1
parascaris_univalens	1	1	1
parastrongyloides_trichosuri	1	1	1
plectus_sambesii	1	1	1
pristionchus_arcanus	1	1	1
pristionchus_entomophagus	1	1	1
pristionchus_exspectatus	1	1	1
pristionchus_fissidentatus	1	1	1
pristionchus_japonicus	1	1	1
pristionchus_maxplancki	1	1	1
pristionchus_mayeri	1	1	1
pristionchus_pacificus	1	1	1
propanagrolaimus_ju765	1	1	1
protopolystoma_xenopodis	1	1	1
rhabditophanes_kr3021	1	1	1
romanomermis_culicivorax	1	1	1
schistocephalus_solidus	1	1	1
schistosoma_bovis	1	1	1
schistosoma_curassoni	1	1	1
schistosoma_haematobium	1	1	1
schistosoma_japonicum	1	1	1
schistosoma_mansoni	1	1	1
schistosoma_margrebowiei	1	1	1
schistosoma_mattheei	1	1	1
schistosoma_rodhaini	1	1	1
schmidtea_mediterranea	1	1	1
soboliphyme_baturini	1	1	1
spirometra_erinaceieuropaei	1	1	1
steinernema_carpocapsae	1	1	1
steinernema_feltiae	1	1	1
steinernema_glaseri	1	1	1
steinernema_monticolum	1	1	1
steinernema_scapterisci	1	1	1
strongyloides_papillosus	1	1	1
strongyloides_ratti	1	1	1
strongyloides_stercoralis	1	1	1
strongyloides_venezuelensis	1	1	1
strongylus_vulgaris	1	1	1
syphacia_muris	1	1	1
taenia_asiatica	1	1	1
taenia_multiceps	1	1	1
taenia_saginata	1	1	1
taenia_solium	1	1	1
teladorsagia_circumcincta	1	1	1
thelazia_callipaeda	1	1	1
toxocara_canis	1	1	1
trichinella_britovi	1	1	1
trichinella_murrelli	1	1	1
trichinella_nativa	1	1	1
trichinella_nelsoni	1	1	1
trichinella_papuae	1	1	1
trichinella_patagoniensis	1	1	1
trichinella_pseudospiralis	1	1	1
trichinella_spiralis	1	1	1
trichinella_t6	1	1	1
trichinella_t8	1	1	1
trichinella_t9	1	1	1
trichinella_zimbabwensis	1	1	1
trichobilharzia_regenti	1	1	1
trichuris_muris	1	1	1
trichuris_suis	1	1	1
trichuris_trichiura	1	1	1
wuchereria_bancrofti	1	1	1
Total # species with protein	155	155	155
Percent of species with protein	100	100	100				100% of species have all expected markers for other complexes
Total # species without protein	0	0	0
Percent of species without protein	0	0	0

## Sheet: Nuclear-encoded COX
#Nuclear encoded cytochrome c oxidase data
#1 = BLASTP or Pfam domain hit, 0 = no hit
Species	cox-4	cox-5a	cox-5b	cox-6a	cox-6b	cox-6c	cox-7c	cox-10	cox-11	cox-14	cox-15	cox-16	cox-17	cox-18	cox-19	sco-1	coa-1	coa-3	coa-4	coa-5	coa-6	coa-7		#Cox-11, Cox17 and Sco1 are considered essential to the formation of a COX complex
acrobeloides_nanus	1	1	1	1	1	1	0	1	1	1	1	1	1	1	0	1	1	1	1	1	0	1
ancylostoma_caninum	1	1	1	1	1	1	1	1	1	1	1	1	0	1	1	1	1	1	1	1	0	1
ancylostoma_ceylanicum	1	1	1	1	1	1	1	1	1	1	1	1	0	1	1	1	1	1	1	1	0	1
ancylostoma_duodenale	1	1	1	1	1	1	1	1	1	1	1	1	1	1	0	1	1	0	0	1	1	1
angiostrongylus_cantonensis	1	1	1	1	1	1	1	1	1	1	1	1	1	1	1	1	1	1	1	1	1	1
angiostrongylus_costaricensis	1	1	1	1	1	1	1	1	1	1	1	1	1	1	1	1	1	1	1	1	1	1
angiostrongylus_vasorum	1	1	1	1	1	0	1	1	0	1	1	1	0	0	1	1	0	0	1	1	0	1
anisakis_simplex	1	1	1	1	1	1	1	1	1	1	1	1	0	1	1	0	1	1	1	1	1	1
ascaris_lumbricoides	1	1	1	1	1	1	1	1	1	1	1	1	1	1	1	1	1	1	1	1	1	1
ascaris_suum	0	1	1	1	0	1	0	1	1	0	1	0	0	1	1	1	1	1	0	1	0	1
brugia_malayi	1	1	1	1	1	1	0	1	1	1	1	1	1	1	1	1	1	1	1	1	0	1
brugia_pahangi	1	1	1	1	1	1	0	1	1	1	1	1	1	1	1	1	1	1	0	1	1	1
brugia_timori	0	1	1	1	1	1	0	0	1	1	1	1	1	1	1	1	1	1	0	1	1	1
bursaphelenchus_okinawaensis	1	1	1	1	1	1	1	1	1	1	1	1	0	1	1	1	1	1	0	1	1	1
bursaphelenchus_xylophilus	1	1	1	1	1	1	1	1	1	1	1	1	1	1	1	1	1	1	0	1	1	1
caenorhabditis_angaria	1	1	1	1	1	1	1	1	1	0	1	1	0	1	1	1	1	1	1	1	0	1
caenorhabditis_becei	1	1	1	1	1	1	1	1	1	0	1	1	0	1	1	1	1	1	1	1	1	1
caenorhabditis_bovis	1	1	1	1	1	1	1	1	1	1	1	1	0	1	1	1	1	1	1	0	1	1
caenorhabditis_brenneri	1	1	1	1	1	1	1	1	1	1	1	1	0	1	1	1	1	1	1	1	1	0
caenorhabditis_briggsae	1	1	1	1	1	1	0	1	1	1	1	1	1	1	1	1	1	1	1	1	1	1
caenorhabditis_elegans	1	1	1	1	1	1	1	1	1	1	1	1	1	1	1	1	1	1	1	1	1	1
caenorhabditis_inopinata	1	1	1	1	1	1	1	1	1	1	1	1	1	1	1	1	1	1	1	1	1	1
caenorhabditis_japonica	1	1	1	1	1	1	1	1	1	1	1	0	0	1	1	1	1	1	1	1	0	1
caenorhabditis_latens	1	1	1	1	1	1	1	1	1	0	1	0	1	1	1	1	1	1	1	1	1	1
caenorhabditis_nigoni	1	1	1	1	1	1	1	1	1	1	1	1	0	1	1	1	1	1	1	1	1	1
caenorhabditis_panamensis	1	1	1	1	1	1	1	1	1	0	1	1	0	1	0	1	1	1	1	1	0	1
caenorhabditis_parvicauda	1	1	1	1	1	1	1	1	1	1	1	1	1	1	1	1	1	1	1	1	1	1
caenorhabditis_quiockensis	1	1	1	1	1	1	1	1	1	1	1	1	0	1	1	1	1	1	1	1	1	1
caenorhabditis_remanei	1	1	1	1	1	1	1	1	1	1	1	1	1	1	1	1	1	1	1	1	1	1
caenorhabditis_sulstoni	1	1	1	1	1	1	1	1	1	1	1	1	0	1	1	1	1	1	1	1	1	1
caenorhabditis_tribulationis	1	1	1	1	1	1	1	1	1	1	1	1	0	1	1	1	1	1	1	1	1	1
caenorhabditis_tropicalis	1	1	1	1	1	1	1	1	1	1	1	0	0	1	1	1	1	1	1	1	1	1
caenorhabditis_uteleia	1	1	1	1	1	1	1	1	1	1	1	1	0	1	1	1	1	1	1	1	1	1
caenorhabditis_waitukubuli	1	1	1	1	1	1	1	1	1	1	1	1	0	1	1	1	1	1	1	1	1	1
caenorhabditis_zanzibari	1	1	1	1	1	1	1	1	1	1	1	1	1	1	1	1	1	1	1	1	1	1
cercopithifilaria_johnstoni	1	0	1	1	1	1	0	1	0	1	1	1	0	1	1	1	1	1	1	1	1	1
clonorchis_sinensis	1	0	1	0	1	0	0	1	1	0	1	0	0	1	0	1	0	0	0	0	0	1
cylicostephanus_goldi	0	0	0	0	0	0	0	1	0	1	1	1	0	1	0	0	0	0	0	0	0	1
dibothriocephalus_latus	1	0	1	0	1	0	0	1	1	0	1	0	1	0	1	1	0	0	0	0	0	1
diploscapter_coronatus	1	1	1	1	1	1	1	1	1	1	1	1	1	1	1	1	1	1	1	0	1	1
diploscapter_pachys	1	1	1	1	1	1	1	1	1	1	1	1	1	1	1	1	1	1	0	1	1	1
dirofilaria_immitis	1	1	1	1	1	1	0	1	1	1	1	1	0	1	1	1	1	1	0	1	0	1
ditylenchus_destructor	1	1	1	1	1	1	1	1	1	1	1	0	1	1	1	1	0	1	1	1	0	1
ditylenchus_dipsaci	1	1	1	0	1	1	1	1	1	1	1	1	0	1	0	1	1	1	1	0	0	1
dracunculus_medinensis	1	1	1	1	1	1	1	1	1	1	1	0	0	1	1	1	1	1	0	1	1	1
echinococcus_canadensis	1	1	1	0	0	0	0	1	1	0	1	0	0	1	1	1	0	0	0	1	1	1
echinococcus_granulosus	1	1	1	0	1	0	1	1	1	0	1	0	1	1	1	1	0	0	1	0	1	1
echinococcus_multilocularis	1	1	1	0	0	0	0	1	1	0	1	0	1	1	1	1	0	0	1	1	0	1
echinostoma_caproni	1	1	1	0	1	0	0	1	1	0	1	0	1	1	0	1	0	0	1	0	0	1
elaeophora_elaphi	1	1	1	1	1	1	0	0	1	1	1	1	1	1	1	1	0	1	0	1	1	1
enterobius_vermicularis	1	1	1	1	1	0	0	1	1	1	1	0	1	1	1	0	0	1	0	1	1	1
fasciola_gigantica	1	0	1	0	1	0	0	1	0	0	1	0	1	1	0	1	0	0	0	0	0	1
fasciola_hepatica	1	1	0	0	1	0	0	1	1	0	1	0	1	1	1	1	0	0	0	1	0	1
globodera_pallida	1	0	1	0	0	1	1	1	1	1	1	1	1	1	1	1	0	1	1	0	1	1
globodera_rostochiensis	1	1	1	1	1	1	1	1	1	1	1	1	1	1	1	1	0	1	1	1	0	1
gongylonema_pulchrum	0	1	0	0	0	0	0	1	1	0	1	0	0	1	1	1	1	0	0	0	0	1
gyrodactylus_salaris	0	1	1	0	0	0	0	1	1	0	1	0	1	0	1	0	0	0	0	0	0	0
haemonchus_contortus	1	1	1	1	0	0	1	1	1	1	1	1	0	1	0	1	1	1	0	0	1	1
haemonchus_placei	1	1	1	1	1	1	1	1	1	1	1	0	1	1	1	1	1	1	1	1	1	1
halicephalobus_mephisto	1	1	1	1	1	0	0	1	1	0	1	1	1	1	0	1	1	1	1	0	1	1
halicephalobus_nkz332	1	1	1	1	1	1	1	1	1	1	1	1	1	1	1	1	1	1	1	1	1	1
heligmosomoides_polygyrus	1	1	1	1	1	1	1	1	1	1	1	1	1	1	1	1	1	0	0	1	1	1
heterodera_glycines	1	1	1	1	1	1	1	1	1	1	1	1	1	1	1	1	1	1	1	1	1	1
heterorhabditis_bacteriophora	1	0	1	1	1	1	0	0	1	0	1	1	0	1	1	1	1	1	1	1	0	1
hydatigera_taeniaeformis	1	1	1	0	1	0	1	1	1	0	1	0	1	1	1	1	0	0	1	1	0	1
hymenolepis_diminuta	1	1	1	0	1	0	1	1	1	0	1	0	0	1	1	1	0	0	0	0	1	1
hymenolepis_microstoma	1	1	1	0	0	0	0	1	1	0	1	0	1	1	0	1	0	0	0	0	1	1
hymenolepis_nana	1	1	1	0	1	0	1	1	1	0	1	0	1	1	1	1	0	0	1	1	1	1
loa_loa	1	1	1	1	1	1	0	1	1	1	1	1	1	1	1	1	1	1	1	1	1	1
meloidogyne_arenaria	1	1	1	1	1	1	1	1	1	1	1	1	1	1	1	1	1	1	1	1	1	1
meloidogyne_enterolobii	1	1	1	0	1	1	1	1	1	0	1	1	1	1	1	1	1	1	1	0	1	1
meloidogyne_graminicola	1	1	1	1	1	1	0	1	1	1	1	1	0	1	1	1	1	1	0	0	1	1
meloidogyne_hapla	0	1	1	0	1	1	1	1	1	1	1	1	0	1	1	1	1	1	0	0	0	1
meloidogyne_incognita	1	1	1	1	1	1	1	1	1	1	1	1	1	1	1	1	1	1	1	1	1	1
meloidogyne_javanica	1	1	1	1	1	1	1	1	1	1	1	1	1	1	1	1	1	1	1	1	1	1
mesocestoides_corti	1	1	1	0	1	0	1	1	1	0	1	0	1	1	1	1	0	0	0	0	1	1
micoletzkya_japonica	1	1	1	1	0	1	1	1	1	1	1	1	0	1	1	0	1	1	1	1	1	1
necator_americanus	1	1	1	1	1	1	1	1	1	1	1	1	1	1	1	1	1	1	0	1	0	1
nippostrongylus_brasiliensis	1	1	1	1	1	1	1	1	1	1	1	1	1	1	1	1	1	1	1	1	1	1
oesophagostomum_dentatum	1	1	1	1	1	0	1	1	1	1	1	0	1	1	1	1	1	1	1	1	1	1
onchocerca_flexuosa	1	1	1	1	1	1	0	1	1	1	1	1	0	1	1	1	1	1	0	1	1	1
onchocerca_volvulus	1	1	1	1	1	1	0	1	1	1	1	1	0	1	1	1	1	1	1	1	1	1
opisthorchis_felineus	1	1	1	0	1	0	0	1	1	0	1	0	0	1	0	1	0	0	0	0	0	1
opisthorchis_viverrini	1	1	1	0	1	0	0	1	1	0	1	0	0	1	0	1	0	0	0	0	1	1
oscheius_tipulae	1	1	1	1	1	1	1	1	1	0	1	1	0	1	0	1	1	1	1	1	0	1
panagrellus_redivivus	1	1	1	1	1	1	1	1	1	1	1	1	0	1	1	1	1	1	1	1	0	1
panagrolaimus_davidi	1	1	1	1	0	0	1	1	1	0	1	0	0	1	0	0	0	1	0	0	1	1
panagrolaimus_es5	1	1	1	1	1	0	1	1	1	1	1	1	0	1	1	1	1	0	1	1	1	1
panagrolaimus_ps1159	1	1	1	1	1	1	1	1	1	1	1	1	0	1	1	1	1	1	1	1	1	1
panagrolaimus_superbus	1	1	1	1	1	0	1	1	1	0	1	1	0	1	0	1	1	1	1	1	0	1
paragonimus_westermani	1	1	1	0	1	0	0	1	1	0	1	0	1	1	1	1	0	0	0	0	1	1
parapristionchus_giblindavisi	1	1	1	1	1	0	1	1	1	1	1	1	0	1	1	1	1	1	0	0	1	1
parascaris_equorum	0	1	0	1	1	1	1	1	1	0	1	0	0	0	0	1	1	0	1	0	0	1
parascaris_univalens	1	1	1	1	0	1	1	1	1	1	1	0	0	1	1	1	1	0	0	1	0	1
parastrongyloides_trichosuri	1	1	1	1	1	1	1	1	1	0	1	1	1	1	1	1	1	1	1	1	1	1
plectus_sambesii	1	1	1	1	1	1	1	1	1	1	1	1	0	1	1	1	1	1	1	1	1	1
pristionchus_arcanus	1	1	1	1	0	1	0	1	1	1	1	1	0	1	0	1	1	1	1	1	1	1
pristionchus_entomophagus	1	1	1	1	0	1	1	1	1	1	1	1	1	1	0	1	0	1	0	1	1	1
pristionchus_exspectatus	1	1	1	1	1	0	1	1	1	1	1	1	0	1	1	1	1	1	1	1	0	1
pristionchus_fissidentatus	1	1	1	1	1	1	1	1	1	1	1	1	1	0	0	1	1	1	1	1	1	1
pristionchus_japonicus	1	1	1	1	1	1	1	1	1	0	0	1	0	1	0	1	0	1	0	1	1	1
pristionchus_maxplancki	1	1	1	1	1	1	1	1	1	1	0	1	1	1	1	1	1	1	0	1	1	1
pristionchus_mayeri	1	1	1	1	1	1	1	1	1	1	1	1	1	1	0	1	1	1	1	1	1	1
pristionchus_pacificus	1	1	1	1	1	1	1	1	1	1	1	1	1	1	1	1	1	1	0	1	1	1
propanagrolaimus_ju765	1	1	1	1	1	0	1	1	1	1	1	1	1	1	1	1	1	1	1	1	1	1
protopolystoma_xenopodis	1	1	0	0	0	0	0	1	0	0	1	0	1	1	1	0	0	0	1	0	0	0
rhabditophanes_kr3021	1	1	1	1	1	1	1	1	1	1	1	0	1	1	1	1	1	1	0	1	0	1
romanomermis_culicivorax	1	1	1	0	1	1	0	1	1	0	1	0	0	1	1	1	1	0	1	0	1	1
schistocephalus_solidus	1	1	1	0	1	0	0	1	1	0	1	0	0	1	1	1	0	0	1	0	1	1
schistosoma_bovis	1	1	1	0	1	0	0	1	1	0	1	0	0	0	1	1	0	0	1	0	1	1
schistosoma_curassoni	0	1	1	0	1	0	0	1	1	0	1	0	1	0	1	1	0	0	1	0	1	1
schistosoma_haematobium	1	1	1	0	1	0	0	1	1	0	1	0	0	1	1	1	0	0	1	0	1	1
schistosoma_japonicum	1	1	1	0	1	0	0	1	1	0	1	0	0	1	1	1	0	0	1	0	1	1
schistosoma_mansoni	1	1	1	0	1	0	0	1	1	0	1	0	1	1	1	1	0	0	0	0	1	1
schistosoma_margrebowiei	1	1	0	0	1	0	0	1	1	0	1	0	1	0	1	1	0	0	1	0	1	1
schistosoma_mattheei	0	1	0	0	1	0	0	1	1	0	1	0	1	0	1	0	0	0	0	0	0	1
schistosoma_rodhaini	1	1	1	0	1	0	0	1	1	0	1	0	1	0	1	1	0	0	1	0	0	1
schmidtea_mediterranea	1	1	1	0	1	0	1	1	1	0	1	0	0	1	1	1	0	0	1	0	1	1
soboliphyme_baturini	1	1	1	0	1	0	0	1	1	0	1	0	1	0	1	1	0	0	0	0	0	1
spirometra_erinaceieuropaei	0	1	1	0	1	0	0	1	1	0	1	0	0	0	1	1	0	0	0	1	0	0
steinernema_carpocapsae	1	1	1	1	0	1	1	1	1	1	1	1	0	1	0	1	1	1	1	1	0	1
steinernema_feltiae	1	1	1	1	1	1	1	1	1	1	1	1	1	1	1	1	1	1	1	1	0	1
steinernema_glaseri	1	1	1	1	1	1	1	1	1	0	1	1	0	1	1	1	1	1	1	1	0	1
steinernema_monticolum	1	1	1	1	1	1	1	1	1	1	1	1	0	1	1	1	1	1	1	1	0	1
steinernema_scapterisci	1	1	1	1	1	1	1	1	1	1	1	1	0	1	1	1	1	1	1	1	1	1
strongyloides_papillosus	1	1	1	1	1	1	1	1	1	1	1	1	1	1	1	1	1	1	0	1	1	1
strongyloides_ratti	1	1	1	1	1	1	1	1	1	1	1	1	1	1	1	1	1	0	1	1	1	1
strongyloides_stercoralis	1	1	1	1	1	1	1	1	1	1	1	1	0	1	1	1	1	1	1	1	1	1
strongyloides_venezuelensis	1	1	1	1	1	1	1	1	1	1	1	1	1	1	1	1	0	0	0	1	1	1
strongylus_vulgaris	1	0	1	1	0	1	0	1	1	1	1	1	0	1	0	1	0	1	0	0	1	1
syphacia_muris	1	1	1	1	1	1	0	1	1	1	1	0	1	1	1	0	0	1	0	1	1	1
taenia_asiatica	1	1	1	0	1	0	1	1	1	0	1	0	1	1	1	1	0	0	1	0	1	1
taenia_multiceps	1	1	1	0	0	0	0	0	1	0	1	0	0	1	0	1	0	0	0	0	1	1
taenia_saginata	1	1	1	0	1	0	0	1	1	0	1	0	1	1	1	1	0	0	1	0	0	1
taenia_solium	1	1	1	0	1	0	1	1	1	0	1	0	1	1	1	1	0	0	1	0	1	1
teladorsagia_circumcincta	1	1	1	1	1	0	1	1	1	1	1	1	1	1	1	1	1	1	1	0	0	1
thelazia_callipaeda	1	1	1	1	1	1	0	1	1	1	1	1	1	1	1	1	1	1	1	1	1	1
toxocara_canis	1	0	1	1	1	1	1	1	1	1	1	1	1	1	1	1	1	1	1	1	0	1
trichinella_britovi	1	1	1	1	1	0	0	0	1	0	1	1	0	1	1	1	1	1	1	0	1	1
trichinella_murrelli	1	1	1	1	1	0	0	1	1	0	1	1	0	1	1	1	1	1	1	0	1	1
trichinella_nativa	1	1	1	1	1	1	0	0	1	0	1	1	0	1	1	1	1	1	0	0	1	1
trichinella_nelsoni	1	1	1	1	1	0	0	0	1	0	1	1	1	1	1	1	1	1	1	0	0	1
trichinella_papuae	1	1	1	1	1	0	0	1	0	0	1	0	1	1	1	1	1	1	1	0	0	1
trichinella_patagoniensis	1	1	1	0	1	1	0	0	0	0	1	0	1	1	1	1	1	1	0	0	0	1
trichinella_pseudospiralis	1	1	1	1	1	1	0	1	0	0	1	0	1	1	0	1	1	1	0	0	0	1
trichinella_spiralis	1	1	1	1	1	0	0	0	1	0	1	1	1	1	1	1	1	1	0	0	1	1
trichinella_t6	1	1	1	1	1	1	0	0	1	0	1	1	1	1	1	1	1	1	1	0	0	1
trichinella_t8	1	1	1	1	1	0	0	0	1	0	1	1	0	1	1	1	1	1	1	0	1	1
trichinella_t9	1	1	0	1	1	0	0	0	1	0	1	0	0	1	1	1	1	0	1	0	0	1
trichinella_zimbabwensis	1	1	1	1	1	0	0	0	0	0	1	0	1	1	1	1	1	1	0	0	0	1
trichobilharzia_regenti	1	1	0	0	1	0	0	1	1	0	1	0	1	0	0	1	0	0	1	0	1	1
trichuris_muris	1	1	1	1	1	1	0	1	1	0	1	1	0	1	0	1	1	0	1	1	1	1
trichuris_suis	1	1	1	1	1	1	0	1	1	0	1	0	0	1	0	1	1	0	0	0	0	1
trichuris_trichiura	1	1	1	0	1	0	0	1	1	0	1	0	1	1	1	1	0	0	0	0	1	1
wuchereria_bancrofti	1	0	1	1	1	0	0	1	1	1	1	1	1	1	1	1	1	1	1	1	1	1
Total # species with protein	145	145	146	111	137	96	89	142	146	88	153	97	84	142	126	146	106	105	100	95	101	151
Percent of species with protein	93.5484	93.5484	94.1935	71.6129	88.3871	61.9355	57.4194	91.6129	94.1935	56.7742	98.7097	62.5806	54.1935	91.6129	81.2903	94.1935	68.3871	67.7419	64.5161	61.2903	65.1613	97.4194
Total # species without protein	10	10	9	44	18	59	66	13	9	67	2	58	71	13	29	9	49	50	55	60	54	4
Percent of species without protein	6.45161	6.45161	5.80645	28.3871	11.6129	38.0645	42.5806	8.3871	5.80645	43.2258	1.29032	37.4194	45.8065	8.3871	18.7097	5.80645	31.6129	32.2581	35.4839	38.7097	34.8387	2.58065

## Sheet: Peroxisomes
#Peroxisome data
#1 = BLASTP or Pfam domain hit, 0 = no hit
Species	prx-3	prx-10	prx-12	prx-19	ECH	ABCD	PDCR	VLACS	ACOX	AMACR	HMGCL	SPCX	PHYH	HPCL2	AGPS	FAR	GNPAT	DDO	AGXT	HAO	IDH	PAOX	PIPOX	CAT	MPV17	PXMP4	CRAT	CROT	MLYCD	NUDT12	NUDT19	DHRS4	FIS1	GSTK1	MVK	PMVK	XDH		#Peroxin proteins 3, 10, 12, and 19 are essential to organelle formation.
acrobeloides_nanus	1	1	1	1	1	1	1	1	1	1	1	1	1	1	1	1	1	1	1	1	1	1	1	1	1	1	1	1	1	1	1	1	1	1	1	1	1
ancylostoma_caninum	1	1	1	1	1	1	1	1	1	1	1	1	1	1	1	1	1	1	1	1	1	1	1	1	1	1	1	1	1	1	1	1	1	1	1	1	1
ancylostoma_ceylanicum	1	1	1	1	1	1	1	1	1	1	1	1	1	1	1	1	1	1	1	1	1	1	1	1	1	1	1	1	1	1	1	1	1	1	1	1	1
ancylostoma_duodenale	1	1	1	1	1	1	1	1	1	1	1	1	1	1	1	1	1	1	1	1	1	1	1	1	1	1	1	1	1	1	1	1	1	1	1	1	1
angiostrongylus_cantonensis	1	1	1	1	1	1	1	1	1	1	1	1	1	1	1	1	1	1	1	1	1	1	1	1	1	1	1	1	1	1	1	1	1	1	1	1	1
angiostrongylus_costaricensis	1	1	1	1	1	1	1	1	1	1	1	1	1	1	1	1	1	1	1	1	1	1	1	1	1	1	1	1	1	1	1	1	1	1	1	1	1
angiostrongylus_vasorum	1	1	1	1	1	1	1	1	1	1	1	1	1	1	1	1	1	1	1	1	1	1	1	1	1	1	1	1	1	1	1	1	1	1	1	0	1
anisakis_simplex	1	1	1	1	1	1	1	1	1	1	0	1	1	1	1	1	1	1	0	0	1	1	1	1	1	1	1	1	0	1	1	1	1	1	1	1	1
ascaris_lumbricoides	1	1	1	1	1	1	1	1	1	1	1	1	1	1	1	1	1	1	0	1	1	1	1	1	1	1	1	1	1	1	1	1	1	1	1	1	1
ascaris_suum	1	1	1	1	1	1	1	1	1	1	1	1	1	1	1	1	1	1	0	1	1	1	1	1	1	1	1	1	1	1	1	1	1	1	1	1	1
brugia_malayi	1	1	1	1	1	1	1	1	1	0	0	1	0	1	1	1	1	1	0	0	1	1	0	0	1	0	1	1	1	1	1	1	1	0	1	1	0
brugia_pahangi	1	1	1	1	1	1	1	1	1	0	0	1	0	1	1	1	1	1	0	0	1	1	0	0	1	0	1	1	1	1	1	1	1	0	1	1	0
brugia_timori	1	1	1	1	1	1	1	1	1	1	0	1	0	1	1	1	1	1	0	0	1	1	0	1	1	0	1	1	1	1	1	1	1	0	1	1	0
bursaphelenchus_okinawaensis	1	1	1	1	1	1	1	1	1	1	1	1	1	1	1	1	1	1	1	1	1	1	1	1	1	1	1	1	0	1	1	1	1	1	1	1	1
bursaphelenchus_xylophilus	1	1	1	1	1	1	1	1	1	1	1	1	1	1	1	1	1	1	1	1	1	1	1	1	1	1	1	1	0	1	1	1	1	1	1	1	1
caenorhabditis_angaria	1	1	1	1	1	1	1	1	1	1	1	1	1	1	1	1	1	1	1	1	1	1	1	1	1	1	1	1	1	1	1	1	1	1	1	1	1
caenorhabditis_becei	1	1	1	1	1	1	1	1	1	1	1	1	1	1	1	1	1	1	1	1	1	1	1	1	1	1	1	1	1	1	1	1	1	1	1	1	1
caenorhabditis_bovis	1	1	1	1	1	1	1	1	1	1	1	1	1	1	1	1	1	1	1	1	1	1	1	1	1	1	1	1	1	1	1	1	1	1	1	0	1
caenorhabditis_brenneri	1	1	1	1	1	1	1	1	1	1	1	1	1	1	1	1	1	1	1	1	1	1	1	1	1	1	1	1	1	1	1	1	1	1	1	0	1
caenorhabditis_briggsae	1	1	1	1	1	1	1	1	1	1	1	1	1	1	1	1	1	1	1	1	1	1	1	1	1	1	1	1	1	1	1	1	1	1	1	1	1
caenorhabditis_elegans	1	1	1	1	1	1	1	1	1	1	1	1	1	1	1	1	1	1	1	1	1	1	1	1	1	1	1	1	1	1	1	1	1	1	1	1	1
caenorhabditis_inopinata	1	1	1	1	1	1	1	1	1	1	1	1	1	1	1	1	1	1	1	1	1	1	1	1	1	1	1	1	1	1	1	1	1	1	1	1	1
caenorhabditis_japonica	1	1	1	1	1	1	1	1	1	1	1	1	1	1	1	1	1	1	1	1	1	1	1	1	1	1	1	1	1	1	1	1	1	1	1	1	1
caenorhabditis_latens	1	1	1	1	1	1	1	1	1	1	1	1	1	1	1	1	1	1	1	1	1	1	1	1	1	1	1	1	1	1	1	1	1	1	1	1	1
caenorhabditis_nigoni	1	1	1	1	1	1	1	1	1	1	1	1	1	1	1	1	1	1	1	1	1	1	1	1	1	1	1	1	1	1	1	1	1	1	1	1	1
caenorhabditis_panamensis	1	1	1	1	1	1	1	1	1	1	1	1	1	1	1	1	1	1	1	1	1	1	1	1	1	1	1	1	1	1	1	1	1	1	1	1	1
caenorhabditis_parvicauda	1	1	1	1	1	1	1	1	1	1	1	1	1	1	1	0	1	1	1	1	1	1	1	1	1	1	1	1	1	1	1	1	1	1	1	1	1
caenorhabditis_quiockensis	1	1	1	1	1	1	1	1	1	1	1	1	1	1	1	1	1	1	1	1	1	1	1	1	1	1	1	1	1	1	1	1	1	1	1	1	1
caenorhabditis_remanei	1	1	1	1	1	1	1	1	1	1	1	1	1	1	1	1	1	1	1	1	1	1	1	1	1	1	1	1	1	1	1	1	1	1	1	1	1
caenorhabditis_sulstoni	1	1	1	1	1	1	1	1	1	1	1	1	1	1	1	1	1	1	1	1	1	1	1	1	1	1	1	1	1	1	1	1	1	1	1	1	1
caenorhabditis_tribulationis	1	1	1	1	1	1	1	1	1	1	1	1	1	1	1	1	1	1	1	1	1	1	1	1	1	1	1	1	1	1	1	1	1	1	1	1	1
caenorhabditis_tropicalis	1	1	1	1	1	1	1	1	1	1	1	1	1	1	1	1	1	1	1	1	1	1	1	1	1	1	1	1	1	1	1	1	1	1	1	1	1
caenorhabditis_uteleia	1	1	1	1	1	1	1	1	1	1	1	1	1	1	1	1	1	1	1	1	1	1	1	1	1	1	1	1	1	1	1	1	1	1	1	1	1
caenorhabditis_waitukubuli	1	1	1	1	1	1	1	1	1	1	1	1	1	1	1	1	1	1	1	1	1	1	1	1	1	1	1	1	1	1	1	1	1	1	1	1	1
caenorhabditis_zanzibari	1	1	1	1	1	1	1	1	1	1	1	1	1	1	1	1	1	1	1	1	1	1	1	1	1	1	1	1	1	1	1	1	1	1	1	1	1
cercopithifilaria_johnstoni	1	1	1	1	1	1	1	1	1	0	0	1	0	1	1	1	1	0	0	0	1	1	0	0	0	0	1	1	0	1	1	1	1	0	1	1	0
clonorchis_sinensis	0	1	0	0	1	0	1	1	1	0	1	1	0	1	0	0	0	1	0	0	1	1	0	0	1	1	1	1	0	1	1	1	1	1	1	1	0
cylicostephanus_goldi	1	1	1	0	1	1	1	1	1	1	0	1	0	1	1	1	1	0	0	1	1	1	1	1	1	1	1	1	0	1	0	0	1	1	1	0	1
dibothriocephalus_latus	0	1	1	0	1	1	0	1	1	1	0	0	0	0	1	0	0	0	0	0	1	1	0	0	1	0	0	0	0	1	0	0	0	0	1	1	0
diploscapter_coronatus	1	1	1	1	1	1	1	1	1	1	1	1	1	1	1	1	1	1	1	1	1	1	1	1	1	1	1	1	1	1	1	1	1	1	1	1	1
diploscapter_pachys	1	1	1	1	1	1	1	1	1	1	1	1	1	1	1	1	1	1	1	1	1	1	1	1	1	1	1	1	1	1	1	1	1	1	1	1	1
dirofilaria_immitis	1	1	1	1	1	1	1	1	1	0	0	1	0	1	1	1	1	1	0	0	1	1	1	0	1	1	1	1	1	1	1	1	1	0	1	1	0
ditylenchus_destructor	0	1	1	1	1	1	1	1	1	1	1	1	0	1	1	1	1	1	1	1	1	1	1	1	1	1	1	1	0	1	1	1	1	1	1	1	1
ditylenchus_dipsaci	1	1	1	1	1	1	1	1	1	1	1	1	1	1	1	1	1	1	1	1	1	1	1	1	0	1	1	1	0	1	1	1	1	1	1	1	1
dracunculus_medinensis	1	1	1	1	1	1	1	1	1	1	1	1	0	1	1	1	1	1	1	0	1	1	0	1	1	0	1	1	0	1	1	1	1	1	1	1	0
echinococcus_canadensis	0	1	0	0	1	0	1	1	0	0	0	1	0	0	0	0	0	0	0	0	1	1	0	0	1	0	1	1	0	0	0	0	1	0	1	1	0
echinococcus_granulosus	0	1	0	0	1	0	1	1	0	0	0	1	0	0	0	0	0	0	0	0	1	1	0	0	0	0	1	1	0	1	0	0	1	0	1	1	0
echinococcus_multilocularis	0	1	0	0	1	0	1	1	0	0	0	1	0	0	0	0	0	0	0	0	1	1	0	0	1	0	1	1	0	1	0	0	1	0	1	1	0
echinostoma_caproni	0	1	0	0	1	0	1	1	0	0	1	1	0	1	0	0	0	1	0	0	1	1	0	0	0	0	1	1	0	1	1	0	0	0	1	1	0
elaeophora_elaphi	1	1	1	1	1	1	1	1	1	0	0	1	0	1	1	1	1	1	0	0	1	1	0	0	1	0	1	1	1	1	1	1	1	0	1	1	0
enterobius_vermicularis	1	1	1	1	1	1	1	1	1	0	1	1	0	1	1	1	1	1	1	0	1	1	1	1	1	0	1	1	0	1	1	1	1	1	1	1	1
fasciola_gigantica	0	1	0	0	1	1	1	1	1	0	1	1	0	1	0	0	0	1	0	0	1	1	0	0	1	0	1	1	0	1	1	0	1	0	1	1	0
fasciola_hepatica	0	1	0	0	1	0	1	1	0	0	1	1	0	1	0	0	0	1	0	0	1	1	0	0	1	0	0	0	0	1	1	1	1	0	1	1	0
globodera_pallida	1	1	1	0	1	1	0	1	1	1	1	1	1	1	1	1	1	1	1	1	1	1	1	1	1	0	1	1	0	1	1	1	1	1	1	1	1
globodera_rostochiensis	1	1	1	1	1	1	1	1	1	1	1	1	1	1	1	1	1	1	1	1	1	1	1	1	1	0	1	1	0	1	1	1	1	1	1	1	1
gongylonema_pulchrum	1	1	0	1	1	1	1	1	1	1	0	1	0	1	1	1	1	1	0	0	1	1	0	1	1	0	0	1	1	1	0	1	1	0	1	1	1
gyrodactylus_salaris	0	1	0	0	1	0	1	1	0	0	1	0	0	1	0	0	0	0	1	0	1	0	0	0	1	0	0	1	1	0	1	0	0	0	1	1	0
haemonchus_contortus	1	1	1	1	1	1	1	1	1	1	1	1	1	1	1	0	1	1	1	1	1	1	1	1	1	1	1	1	0	1	1	1	1	1	1	1	1
haemonchus_placei	1	1	1	1	1	1	1	1	1	1	1	1	1	1	1	1	1	1	1	1	1	1	1	1	1	1	1	1	1	1	1	1	1	1	1	1	1
halicephalobus_mephisto	1	1	1	1	1	1	1	1	1	1	1	1	1	1	1	1	1	1	1	1	1	1	1	1	1	1	1	1	1	1	1	1	1	1	1	1	1
halicephalobus_nkz332	1	1	1	1	1	1	1	1	1	1	1	1	1	1	1	1	1	1	1	1	1	1	1	1	1	1	1	1	1	1	1	1	1	1	1	1	1
heligmosomoides_polygyrus	1	1	1	1	1	1	1	1	1	1	1	1	1	1	1	1	1	1	1	1	1	1	1	1	1	1	1	1	1	1	1	1	1	1	1	1	1
heterodera_glycines	1	1	1	1	1	1	1	1	1	1	1	1	1	1	1	1	1	1	1	1	1	1	1	1	1	0	1	1	0	1	1	1	1	1	1	1	1
heterorhabditis_bacteriophora	1	1	1	1	1	1	0	1	1	1	1	1	1	1	1	1	1	1	1	1	1	1	1	1	0	1	1	1	1	1	1	1	1	1	1	1	1
hydatigera_taeniaeformis	0	1	0	0	1	0	0	0	0	1	0	0	0	0	0	0	0	0	0	0	1	1	1	0	1	0	1	1	0	1	0	0	0	0	1	1	0
hymenolepis_diminuta	0	1	0	0	1	0	1	1	1	1	0	1	0	0	0	0	0	0	0	0	1	1	0	0	1	0	1	1	0	1	0	0	1	0	1	1	0
hymenolepis_microstoma	0	1	1	0	1	0	1	1	0	1	0	1	0	0	1	0	0	0	0	0	1	1	0	0	1	0	1	1	0	1	0	1	1	0	1	1	0
hymenolepis_nana	0	1	0	0	1	0	1	1	0	1	0	1	0	0	1	0	0	0	0	0	1	1	0	0	1	0	1	1	0	1	0	1	1	0	1	1	0
loa_loa	1	1	1	1	1	1	1	1	1	0	0	1	0	1	1	1	1	1	0	0	1	1	0	0	1	0	1	1	1	1	1	0	1	0	1	1	0
meloidogyne_arenaria	1	1	1	1	1	1	1	1	1	1	1	1	1	1	1	1	1	1	1	1	1	1	1	1	1	0	1	1	0	1	1	1	1	1	1	1	0
meloidogyne_enterolobii	1	1	1	1	1	1	1	1	1	1	1	1	1	1	1	1	1	1	1	1	1	1	1	1	1	0	1	1	0	1	1	1	1	1	1	1	0
meloidogyne_graminicola	1	1	1	1	1	1	1	1	1	1	1	1	1	1	1	1	1	1	1	1	1	1	1	1	1	0	1	1	0	1	1	1	1	1	1	1	0
meloidogyne_hapla	1	1	1	1	1	1	1	1	1	1	1	1	1	1	1	1	1	1	1	1	1	1	1	1	1	0	1	1	0	1	1	0	1	1	1	1	0
meloidogyne_incognita	0	1	1	1	1	1	1	1	1	1	1	1	1	1	1	1	1	1	1	1	1	1	1	1	1	0	1	1	0	1	1	1	1	1	1	1	0
meloidogyne_javanica	0	1	1	1	1	1	1	1	1	1	1	1	1	1	1	1	1	1	1	1	1	1	1	1	1	0	1	1	0	1	1	1	1	1	1	1	0
mesocestoides_corti	0	1	0	0	1	0	1	1	0	1	0	1	0	0	1	0	0	0	0	0	1	0	0	0	1	0	1	1	0	0	0	0	1	0	1	1	0
micoletzkya_japonica	1	1	1	1	1	1	1	1	1	1	0	1	1	1	1	1	1	1	1	1	1	1	1	1	1	1	1	1	1	1	1	1	1	1	1	1	1
necator_americanus	1	1	1	1	1	1	1	1	1	1	1	1	1	1	1	1	1	1	1	1	1	1	1	1	1	1	1	1	1	1	1	1	1	1	1	0	1
nippostrongylus_brasiliensis	0	1	1	1	1	1	1	1	1	1	1	1	1	1	1	1	1	1	1	1	1	1	1	1	1	1	1	1	1	1	1	1	1	1	1	1	1
oesophagostomum_dentatum	1	1	1	1	1	1	1	1	1	1	1	1	1	1	1	1	1	1	1	1	1	1	1	1	1	1	1	1	0	1	1	1	1	1	1	1	1
onchocerca_flexuosa	1	1	1	1	1	1	1	1	1	0	0	1	0	1	1	1	1	0	0	0	1	1	1	0	1	0	1	1	1	1	0	0	1	0	1	1	0
onchocerca_volvulus	1	1	1	1	1	1	1	1	1	0	0	1	0	1	1	1	1	1	0	0	1	1	0	0	1	0	1	1	1	1	1	1	1	0	1	1	0
opisthorchis_felineus	0	1	0	0	1	1	1	1	1	0	1	1	0	1	0	0	0	1	1	0	1	1	0	0	1	0	1	1	0	1	1	0	0	1	1	1	0
opisthorchis_viverrini	0	1	0	0	1	0	1	1	1	0	1	1	0	1	0	0	0	1	0	0	1	1	0	0	1	0	1	1	0	1	1	0	1	1	1	1	0
oscheius_tipulae	1	1	1	1	1	1	1	1	1	1	1	1	1	1	1	1	1	1	1	1	1	1	1	0	1	1	1	1	1	1	1	1	1	1	1	1	1
panagrellus_redivivus	1	1	1	1	1	1	1	1	1	1	1	1	1	1	1	1	1	1	1	1	1	1	1	1	1	1	1	1	1	1	1	1	1	1	1	1	1
panagrolaimus_davidi	0	1	1	1	1	1	1	1	1	1	0	1	0	1	1	0	1	1	1	1	1	1	1	1	1	0	1	1	1	1	1	1	0	1	0	0	1
panagrolaimus_es5	1	1	1	1	1	1	1	1	1	1	1	1	1	1	1	1	1	1	1	1	1	1	1	1	1	1	1	1	1	1	1	1	1	1	1	1	1
panagrolaimus_ps1159	1	1	1	1	1	1	1	1	1	1	1	1	1	1	1	1	1	1	1	1	1	1	1	1	1	1	1	1	1	1	1	1	1	1	1	1	1
panagrolaimus_superbus	1	1	1	1	1	1	1	1	1	1	1	1	1	1	1	1	1	1	1	1	1	1	1	1	1	0	1	1	1	1	1	1	1	1	1	1	1
paragonimus_westermani	0	1	0	0	1	1	0	1	1	0	1	1	0	1	0	0	0	1	0	0	1	1	0	0	1	0	1	1	0	1	1	0	1	1	1	1	0
parapristionchus_giblindavisi	0	1	1	1	1	1	1	1	1	0	0	1	1	1	1	1	1	1	1	1	1	1	1	1	1	1	1	1	1	1	1	1	1	1	1	1	1
parascaris_equorum	1	1	1	1	1	1	0	1	0	1	1	1	0	1	1	1	1	1	0	1	1	1	0	0	1	1	1	1	1	1	1	0	0	1	1	1	1
parascaris_univalens	1	1	1	1	1	1	1	1	1	1	1	1	1	1	1	1	1	1	0	1	1	1	1	1	1	1	1	1	1	1	1	1	1	1	1	1	1
parastrongyloides_trichosuri	0	1	1	1	1	1	1	1	1	1	1	1	1	1	1	1	1	1	1	1	1	1	1	1	1	1	1	1	1	1	1	1	1	1	1	1	1
plectus_sambesii	1	1	1	1	1	1	1	1	1	1	1	1	1	1	1	1	1	1	1	1	1	1	1	1	1	1	1	1	1	1	1	1	1	1	1	1	1
pristionchus_arcanus	1	1	1	1	1	1	1	1	1	1	1	1	1	1	1	1	1	1	1	1	1	1	1	1	1	1	1	1	1	1	1	1	1	1	1	1	1
pristionchus_entomophagus	1	1	1	1	1	1	1	1	1	1	1	1	1	1	1	1	1	1	0	1	1	1	1	1	1	1	1	1	1	1	1	1	1	1	1	1	1
pristionchus_exspectatus	0	1	1	1	1	1	1	1	1	1	0	1	1	1	1	1	1	1	1	1	1	1	1	1	1	1	1	1	1	1	1	1	1	1	1	1	1
pristionchus_fissidentatus	1	1	1	0	1	1	1	1	1	1	1	1	1	1	1	1	1	1	1	1	1	1	1	1	1	1	1	1	1	1	1	1	1	1	1	1	1
pristionchus_japonicus	1	1	1	1	1	1	1	1	1	1	1	1	1	1	1	1	1	1	1	1	1	1	1	1	1	1	1	1	1	1	1	1	1	1	1	1	1
pristionchus_maxplancki	1	1	1	1	1	1	1	1	1	1	1	1	1	1	1	1	1	1	1	1	1	1	1	1	1	1	1	1	1	1	1	1	1	1	1	1	1
pristionchus_mayeri	1	1	1	1	1	1	1	1	1	1	0	1	1	1	1	1	1	1	1	1	1	1	1	1	1	1	1	1	0	1	1	1	1	1	1	1	1
pristionchus_pacificus	1	1	1	1	1	1	1	1	1	1	1	1	1	1	1	1	1	1	1	1	1	1	1	1	1	1	1	1	1	1	1	1	1	1	1	1	1
propanagrolaimus_ju765	1	1	1	1	1	1	1	1	1	1	1	1	1	1	1	1	1	1	1	1	1	1	1	1	1	1	1	1	1	1	1	1	1	1	1	1	1
protopolystoma_xenopodis	0	1	0	0	1	0	0	1	0	0	0	0	0	1	1	0	0	0	0	0	1	1	0	0	0	0	0	0	0	1	1	0	1	0	1	0	1
rhabditophanes_kr3021	1	1	1	1	1	1	1	1	1	1	1	1	1	1	1	1	1	1	1	1	1	1	1	1	1	1	1	1	1	1	1	1	1	1	1	1	1
romanomermis_culicivorax	1	1	1	1	1	1	1	1	0	1	1	1	0	1	1	1	1	1	1	1	1	1	0	1	1	0	0	0	1	1	1	1	1	0	1	1	0
schistocephalus_solidus	0	1	0	0	1	0	1	1	1	1	0	1	0	0	1	0	0	0	0	0	1	1	0	0	1	0	1	1	0	1	0	0	1	0	1	0	0
schistosoma_bovis	0	1	0	0	1	1	1	1	1	0	1	1	0	1	0	0	0	1	0	0	1	1	0	0	1	0	1	1	0	1	0	0	0	0	1	1	0
schistosoma_curassoni	0	1	0	0	1	1	1	1	0	0	1	0	0	1	0	0	0	1	0	0	1	1	0	0	1	0	0	0	0	0	0	0	0	0	1	1	0
schistosoma_haematobium	0	1	0	0	1	0	1	1	0	0	1	1	0	1	0	0	0	1	0	0	1	1	0	0	1	0	1	1	0	1	0	0	0	0	1	1	0
schistosoma_japonicum	0	1	0	0	1	0	1	1	0	0	0	1	0	1	0	0	0	1	0	0	1	1	0	0	1	0	1	1	0	1	0	0	1	0	1	1	0
schistosoma_mansoni	0	1	0	0	1	0	1	1	0	0	0	1	0	1	0	0	0	1	0	0	1	1	0	0	1	0	1	1	0	1	0	0	1	0	1	1	0
schistosoma_margrebowiei	0	1	0	0	1	0	0	1	0	0	0	0	0	1	0	0	0	1	0	0	1	1	0	0	1	0	0	0	0	1	0	0	1	0	1	1	0
schistosoma_mattheei	0	1	0	0	1	0	1	1	0	0	1	1	0	1	0	0	0	1	0	0	1	1	0	0	1	0	0	0	0	1	0	0	1	0	1	1	0
schistosoma_rodhaini	0	1	0	0	1	0	1	1	0	0	0	0	0	1	0	0	0	1	0	0	1	1	0	0	1	0	1	1	0	1	0	0	0	0	1	1	0
schmidtea_mediterranea	1	1	1	1	1	1	1	1	1	1	1	1	1	1	1	1	1	1	0	1	1	1	1	1	1	1	1	1	1	1	1	1	1	0	1	1	0
soboliphyme_baturini	0	1	1	0	1	1	1	1	0	0	0	1	0	0	1	0	1	0	0	0	1	1	0	0	1	0	1	1	0	1	0	1	1	0	1	1	1
spirometra_erinaceieuropaei	0	1	1	0	1	0	1	1	0	1	0	0	0	0	0	0	0	0	0	0	1	1	0	0	1	0	0	0	0	1	0	0	1	0	0	1	0
steinernema_carpocapsae	1	1	1	1	1	1	1	1	1	1	1	1	1	1	1	1	1	1	1	1	1	1	1	1	1	1	1	1	1	1	1	1	1	1	1	1	1
steinernema_feltiae	1	1	1	1	1	1	1	1	1	1	1	1	1	1	1	1	1	1	1	1	1	1	1	1	1	1	1	1	1	1	1	1	1	1	1	1	1
steinernema_glaseri	1	1	1	1	1	1	1	1	1	1	1	1	1	1	1	1	1	1	1	1	1	1	1	1	1	1	1	1	1	0	1	1	1	1	1	1	1
steinernema_monticolum	1	1	1	1	1	1	1	1	1	1	1	1	1	1	1	1	1	1	1	1	1	1	1	1	1	1	1	1	1	1	1	1	1	1	1	1	1
steinernema_scapterisci	1	1	1	1	1	1	1	1	1	1	1	1	1	1	1	1	1	1	1	1	1	1	1	1	1	0	1	1	1	1	1	1	1	1	1	1	1
strongyloides_papillosus	0	1	1	1	1	1	1	1	1	1	1	1	1	1	1	1	1	1	1	1	1	1	1	1	1	1	1	1	1	1	1	1	1	1	1	1	1
strongyloides_ratti	0	1	1	0	1	1	1	1	1	1	1	1	1	1	1	1	1	1	1	1	1	1	1	1	1	1	1	1	1	1	1	1	1	1	1	1	1
strongyloides_stercoralis	0	1	1	1	1	1	1	1	1	1	1	1	1	1	1	1	1	1	1	1	1	1	1	1	1	1	1	1	1	1	1	1	1	1	1	1	1
strongyloides_venezuelensis	0	1	1	1	1	1	1	1	1	1	0	1	1	1	1	1	1	1	1	1	1	1	1	1	1	1	1	1	1	1	1	1	1	1	1	1	1
strongylus_vulgaris	1	1	1	1	1	1	1	1	1	1	1	1	1	1	1	1	1	1	1	1	1	1	1	1	1	0	0	1	1	1	1	0	1	1	1	1	1
syphacia_muris	1	1	1	1	1	1	1	1	1	0	0	1	0	1	1	1	1	1	0	0	1	1	0	1	1	0	1	1	0	1	1	1	1	1	1	1	1
taenia_asiatica	0	1	0	0	1	0	1	1	0	1	0	1	0	0	0	0	0	0	0	0	1	1	0	0	1	0	1	1	0	1	0	0	0	0	1	1	0
taenia_multiceps	0	1	0	0	1	0	1	1	0	1	0	0	0	0	0	0	0	0	0	0	1	1	1	0	0	0	1	1	0	0	0	0	0	0	0	1	0
taenia_saginata	0	1	0	0	1	0	1	1	0	1	0	1	0	0	0	0	0	0	0	0	1	1	0	0	0	0	1	1	0	0	0	0	1	0	1	1	0
taenia_solium	0	1	0	0	1	0	1	1	0	1	0	0	0	0	0	0	0	0	0	0	1	1	0	0	1	0	1	1	0	0	0	0	1	0	1	1	0
teladorsagia_circumcincta	1	1	1	1	1	1	1	1	1	1	1	1	1	1	1	1	1	1	1	1	1	1	1	1	1	1	1	1	0	1	1	1	1	1	1	0	1
thelazia_callipaeda	1	1	1	1	1	1	1	1	1	0	0	1	0	1	1	1	1	1	1	0	1	1	1	0	1	0	1	1	1	1	1	1	1	0	1	1	0
toxocara_canis	1	1	1	1	1	1	1	1	1	1	1	1	1	1	1	1	1	1	1	1	1	1	1	1	1	1	1	1	1	1	1	1	1	1	1	1	1
trichinella_britovi	1	1	0	0	1	1	1	1	0	0	0	1	0	1	0	0	0	0	1	0	1	1	0	1	1	0	1	1	0	1	0	1	1	0	1	1	0
trichinella_murrelli	0	0	0	0	1	1	1	1	0	0	0	1	0	1	0	0	0	0	1	0	1	1	0	1	1	0	1	1	0	1	0	1	1	0	1	1	0
trichinella_nativa	0	1	0	0	1	1	1	1	0	0	0	1	0	1	0	0	0	0	1	0	1	1	0	1	1	0	1	1	0	1	0	1	1	0	1	1	0
trichinella_nelsoni	0	1	0	0	1	1	1	1	0	0	0	1	0	1	0	0	0	0	1	0	1	1	0	1	1	0	1	1	0	1	0	1	1	0	1	0	0
trichinella_papuae	0	1	0	0	1	1	1	1	0	0	1	1	0	1	0	0	0	0	1	0	1	0	0	0	1	0	1	1	0	1	0	1	1	0	1	1	0
trichinella_patagoniensis	0	1	0	0	1	1	1	1	0	0	0	1	0	1	0	0	0	0	1	0	1	1	0	1	1	0	1	1	0	1	0	1	1	0	1	1	0
trichinella_pseudospiralis	0	1	0	0	1	1	1	1	0	0	1	1	0	1	0	0	0	0	1	0	1	0	0	1	1	0	1	1	0	1	0	0	1	0	1	1	0
trichinella_spiralis	0	1	0	0	1	1	1	1	0	0	0	1	0	1	0	0	0	0	1	0	1	1	0	1	1	0	1	1	0	1	0	1	1	0	1	1	0
trichinella_t6	0	1	0	0	1	1	1	1	0	0	0	1	0	1	0	0	0	0	1	0	1	1	0	1	1	0	1	1	0	1	0	0	1	0	1	0	0
trichinella_t8	0	1	0	0	1	1	1	1	0	0	0	1	0	1	0	0	0	0	1	0	1	1	0	1	1	0	1	1	0	1	0	1	1	0	1	1	0
trichinella_t9	0	1	0	0	1	1	0	1	0	0	0	1	0	1	0	0	0	0	1	0	1	0	0	1	1	0	1	1	0	1	0	0	1	0	1	1	0
trichinella_zimbabwensis	0	0	0	0	1	1	1	1	0	0	1	1	0	1	0	0	0	0	0	0	1	0	0	1	1	0	1	1	0	1	0	1	1	0	1	1	0
trichobilharzia_regenti	0	1	0	0	1	0	1	1	0	0	0	0	0	1	0	0	0	1	0	0	1	0	0	0	1	0	0	0	0	1	0	0	0	0	1	0	0
trichuris_muris	0	1	0	0	1	1	1	1	0	0	1	1	0	1	1	0	0	0	1	0	1	1	1	1	1	0	1	1	0	1	0	1	1	0	1	1	1
trichuris_suis	0	1	0	0	1	1	1	1	0	0	0	1	0	1	1	0	0	0	1	0	1	1	0	0	0	0	1	1	0	1	0	0	1	0	1	1	1
trichuris_trichiura	0	1	0	0	1	1	1	1	0	0	1	1	0	1	1	0	0	0	1	1	1	1	0	1	1	0	1	1	0	1	0	0	1	0	1	1	1
wuchereria_bancrofti	1	1	1	1	1	1	1	1	1	0	0	1	0	1	1	1	1	1	0	0	1	1	0	0	1	0	1	1	1	1	1	1	1	0	1	1	0
Total # species with protein	95	153	109	102	155	128	146	154	113	105	102	144	86	139	116	103	107	119	102	91	155	148	96	107	146	79	143	146	84	147	112	115	141	96	152	143	91
Percent of species with protein	61.2903	98.7097	70.3226	65.8065	100	82.5806	94.1935	99.3548	72.9032	67.7419	65.8065	92.9032	55.4839	89.6774	74.8387	66.4516	69.0323	76.7742	65.8065	58.7097	100	95.4839	61.9355	69.0323	94.1935	50.9677	92.2581	94.1935	54.1935	94.8387	72.2581	74.1935	90.9677	61.9355	98.0645	92.2581	58.7097
Total # species without protein	60	2	46	53	0	27	9	1	42	50	53	11	69	16	39	52	48	36	53	64	0	7	59	48	9	76	12	9	71	8	43	40	14	59	3	12	64
Percent of species without protein	38.7097	1.29032	29.6774	34.1935	0	17.4194	5.80645	0.645161	27.0968	32.2581	34.1935	7.09677	44.5161	10.3226	25.1613	33.5484	30.9677	23.2258	34.1935	41.2903	0	4.51613	38.0645	30.9677	5.80645	49.0323	7.74194	5.80645	45.8065	5.16129	27.7419	25.8065	9.03226	38.0645	1.93548	7.74194	41.2903

## Sheet: Antioxidants
#Antioxidant protein data
#1 = BLASTP or Pfam domain hit, 0 = no hit
Species	Sod_Cu	Sod_Fe	Glutathione peroxidase	Thiolase	Peroxidase	Thioredoxin	Glutaredoxin
acrobeloides_nanus	1	1	1	1	1	1	1
ancylostoma_caninum	1	1	1	1	1	1	1
ancylostoma_ceylanicum	1	1	1	1	1	1	1
ancylostoma_duodenale	1	1	1	1	1	1	1
angiostrongylus_cantonensis	1	1	1	1	1	1	1
angiostrongylus_costaricensis	1	1	1	1	1	1	1
angiostrongylus_vasorum	1	1	1	1	1	1	1
anisakis_simplex	1	0	1	1	1	1	1
ascaris_lumbricoides	1	1	1	1	1	1	1
ascaris_suum	1	1	1	1	1	1	1
brugia_malayi	1	1	1	1	1	1	1
brugia_pahangi	1	1	1	1	1	1	1
brugia_timori	1	1	1	1	1	1	1
bursaphelenchus_okinawaensis	1	1	1	1	1	1	1
bursaphelenchus_xylophilus	1	1	1	1	1	1	1
caenorhabditis_angaria	1	1	1	1	1	1	1
caenorhabditis_becei	1	1	1	1	1	1	1
caenorhabditis_bovis	1	1	1	1	1	1	1
caenorhabditis_brenneri	1	1	1	1	1	1	1
caenorhabditis_briggsae	1	1	1	1	1	1	1
caenorhabditis_elegans	1	1	1	1	1	1	1
caenorhabditis_inopinata	1	1	1	1	1	1	1
caenorhabditis_japonica	1	1	1	1	1	1	1
caenorhabditis_latens	1	1	1	1	1	1	1
caenorhabditis_nigoni	1	1	1	1	1	1	1
caenorhabditis_panamensis	1	1	1	1	1	1	1
caenorhabditis_parvicauda	1	1	1	1	1	1	1
caenorhabditis_quiockensis	1	1	1	1	1	1	1
caenorhabditis_remanei	1	1	1	1	1	1	1
caenorhabditis_sulstoni	1	1	1	1	1	1	1
caenorhabditis_tribulationis	1	1	1	1	1	1	1
caenorhabditis_tropicalis	1	1	1	1	1	1	1
caenorhabditis_uteleia	1	1	1	1	1	1	1
caenorhabditis_waitukubuli	1	1	1	1	1	1	1
caenorhabditis_zanzibari	1	1	1	1	1	1	1
cercopithifilaria_johnstoni	1	1	1	1	1	1	1
clonorchis_sinensis	1	1	1	1	1	1	1
cylicostephanus_goldi	1	1	1	1	1	1	1
dibothriocephalus_latus	1	1	1	1	1	1	1
diploscapter_coronatus	1	1	1	1	1	1	1
diploscapter_pachys	1	1	1	1	1	1	1
dirofilaria_immitis	1	1	1	1	1	1	1
ditylenchus_destructor	1	1	1	1	1	1	1
ditylenchus_dipsaci	1	0	1	1	1	1	1
dracunculus_medinensis	1	1	1	1	1	1	1
echinococcus_canadensis	1	1	1	1	1	1	1
echinococcus_granulosus	1	1	1	1	1	1	1
echinococcus_multilocularis	1	1	1	1	1	1	1
echinostoma_caproni	1	1	1	1	1	1	1
elaeophora_elaphi	1	1	1	1	1	1	1
enterobius_vermicularis	1	1	1	1	1	1	1
fasciola_gigantica	1	1	1	1	1	1	1
fasciola_hepatica	1	1	1	1	1	1	1
globodera_pallida	1	1	1	1	1	1	1
globodera_rostochiensis	1	1	1	1	1	1	1
gongylonema_pulchrum	1	0	1	1	1	1	1
gyrodactylus_salaris	1	1	1	1	1	1	1
haemonchus_contortus	1	1	1	1	1	1	1
haemonchus_placei	1	1	1	1	1	1	1
halicephalobus_mephisto	1	1	1	1	1	1	1
halicephalobus_nkz332	1	1	1	1	1	1	1
heligmosomoides_polygyrus	1	1	1	1	1	1	1
heterodera_glycines	1	1	1	1	1	1	1
heterorhabditis_bacteriophora	1	0	1	1	1	1	1
hydatigera_taeniaeformis	1	1	1	1	1	1	1
hymenolepis_diminuta	1	1	1	1	1	1	1
hymenolepis_microstoma	1	1	1	1	1	1	1
hymenolepis_nana	1	1	1	1	1	1	1
loa_loa	1	1	1	1	1	1	1
meloidogyne_arenaria	1	1	1	1	1	1	1
meloidogyne_enterolobii	1	1	1	1	1	1	1
meloidogyne_graminicola	1	1	1	1	1	1	1
meloidogyne_hapla	1	1	1	1	1	1	1
meloidogyne_incognita	1	1	1	1	1	1	1
meloidogyne_javanica	1	1	1	1	1	1	1
mesocestoides_corti	1	1	1	1	1	1	1
micoletzkya_japonica	1	1	1	1	1	1	1
necator_americanus	1	1	1	1	1	1	1
nippostrongylus_brasiliensis	1	1	1	1	1	1	1
oesophagostomum_dentatum	1	1	1	1	1	1	1
onchocerca_flexuosa	1	1	1	1	1	1	1
onchocerca_volvulus	1	1	1	1	1	1	1
opisthorchis_felineus	1	1	1	1	1	1	1
opisthorchis_viverrini	1	1	1	1	1	1	1
oscheius_tipulae	1	1	1	1	1	1	1
panagrellus_redivivus	1	1	1	1	1	1	1
panagrolaimus_davidi	1	1	1	1	1	1	1
panagrolaimus_es5	1	1	1	1	1	1	1
panagrolaimus_ps1159	1	1	1	1	1	1	1
panagrolaimus_superbus	1	1	1	1	1	1	1
paragonimus_westermani	1	1	1	1	1	1	1
parapristionchus_giblindavisi	1	1	1	1	1	1	1
parascaris_equorum	1	0	1	1	1	1	1
parascaris_univalens	1	1	1	1	1	1	1
parastrongyloides_trichosuri	1	1	1	1	1	1	1
plectus_sambesii	1	1	1	1	1	1	1
pristionchus_arcanus	1	1	1	1	1	1	1
pristionchus_entomophagus	1	1	1	1	1	1	1
pristionchus_exspectatus	1	1	1	1	1	1	1
pristionchus_fissidentatus	1	1	1	1	1	1	1
pristionchus_japonicus	1	1	1	1	1	1	1
pristionchus_maxplancki	1	1	1	1	1	1	1
pristionchus_mayeri	1	1	1	1	1	1	1
pristionchus_pacificus	1	1	1	1	1	1	1
propanagrolaimus_ju765	1	1	1	1	1	1	1
protopolystoma_xenopodis	1	1	1	1	1	1	1
rhabditophanes_kr3021	1	1	1	1	1	1	1
romanomermis_culicivorax	1	1	1	1	1	1	1
schistocephalus_solidus	1	1	1	1	1	1	1
schistosoma_bovis	1	1	0	1	1	1	1
schistosoma_curassoni	1	1	1	1	1	1	1
schistosoma_haematobium	1	1	1	1	1	1	1
schistosoma_japonicum	1	1	1	1	1	1	1
schistosoma_mansoni	1	1	1	1	1	1	1
schistosoma_margrebowiei	1	1	1	1	1	1	1
schistosoma_mattheei	1	1	1	1	1	1	1
schistosoma_rodhaini	1	1	1	1	1	1	1
schmidtea_mediterranea	1	1	1	1	1	1	1
soboliphyme_baturini	1	1	1	1	1	1	1
spirometra_erinaceieuropaei	1	1	1	1	1	1	1
steinernema_carpocapsae	1	1	1	1	1	1	1
steinernema_feltiae	1	1	1	1	1	1	1
steinernema_glaseri	1	1	1	1	1	1	1
steinernema_monticolum	1	1	1	1	1	1	1
steinernema_scapterisci	1	1	1	1	1	1	1
strongyloides_papillosus	1	1	1	1	1	1	1
strongyloides_ratti	1	1	1	1	1	1	1
strongyloides_stercoralis	1	1	1	1	1	1	1
strongyloides_venezuelensis	1	1	1	1	1	1	1
strongylus_vulgaris	1	1	1	1	1	1	1
syphacia_muris	1	1	1	1	1	1	1
taenia_asiatica	1	1	1	1	1	1	1
taenia_multiceps	1	1	1	0	1	1	1
taenia_saginata	1	1	1	1	1	1	1
taenia_solium	1	1	1	1	1	1	1
teladorsagia_circumcincta	1	1	1	1	1	1	1
thelazia_callipaeda	1	1	1	1	1	1	1
toxocara_canis	1	1	1	1	1	1	1
trichinella_britovi	1	1	1	1	1	1	1
trichinella_murrelli	1	1	1	1	1	1	1
trichinella_nativa	1	1	1	1	1	1	1
trichinella_nelsoni	1	1	1	1	1	1	1
trichinella_papuae	1	1	1	1	1	1	1
trichinella_patagoniensis	1	1	1	1	1	1	1
trichinella_pseudospiralis	1	1	1	1	1	1	1
trichinella_spiralis	1	1	1	1	1	1	1
trichinella_t6	1	1	1	1	1	1	1
trichinella_t8	1	1	1	1	1	1	1
trichinella_t9	1	1	1	1	1	1	1
trichinella_zimbabwensis	1	1	1	1	1	1	1
trichobilharzia_regenti	1	1	1	1	1	1	1
trichuris_muris	1	0	1	1	1	1	1
trichuris_suis	1	1	1	1	1	1	1
trichuris_trichiura	1	1	1	1	1	1	1
wuchereria_bancrofti	1	1	1	1	1	1	1
Total # species with protein	155	149	154	154	155	155	155
Percent of species with protein	100	96.129	99.3548	99.3548	100	100	100
Total # species without protein	0	6	1	1	0	0	0
Percent of species without protein	0	3.87097	0.645161	0.645161	0	0	0
